# Supplementary material for: L-GIREMI uncovers RNA editing sites in long-read RNA-seq
Source: Genome Biol. 2023 Jul 20;24:171. doi: 10.1186/s13059-023-03012-w (PMC10360234; doi:10.1186/s13059-023-03012-w)
Supplement: Supplementary file 2 — Additional file 2: Table S1. Performance of L-GIREMI in different types of regions of the Alzheimer's Disease Brain dataset. Table S2. Performance of L-GIREMI in different types of regions of the GM12878 dataset. Table S3. Primer sequences of validated sites. [file 13059_2023_3012_MOESM2_ESM.xlsx]

## Sheet: Table S1
Table S1. Performance of L-GIREMI in different types of regions of the Alzheimer's Disease Brain dataset
Repeat	Region	Pre-filter			Pre-filter + MI			L-GIREMI (Pre-filter + MI + GLM)			Pseudo Genome-aware
		Counts	%A-to-G	%REDIportal	Counts	%A-to-G	%REDIportal	Counts	%A-to-G	%REDIportal	Counts	%A-to-G	%REDIportal
Total		111681	0.45304	0.34646	13442	0.833433	0.770942	28584	0.980654	0.875	44645	0.719364	0.653466
Alu	All Alu region	44742	0.859304	0.809106	10349	0.970045	0.932071	25029	0.998362	0.93995	30875	0.92881	0.887935
	Protein-coding gene 3' UTR	11506	0.883974	0.869981	3291	0.979641	0.971133	6570	0.999696	0.984475	7662	0.957191	0.949883
	Protein-coding gene 5' UTR	444	0.844595	0.858108	87	0.977011	0.977011	245	0.995918	0.995918	306	0.908497	0.95098
	Protein-coding gene CDS	283	0.904594	0.90106	66	0.984848	0.984848	147	1	1	174	0.948276	0.965517
	Protein-coding gene intron	24119	0.846801	0.781956	5026	0.968961	0.91922	13246	0.997358	0.926091	16741	0.918165	0.865779
	Non-coding gene exon	1573	0.874762	0.845518	386	0.979275	0.945596	922	0.998915	0.97397	1076	0.948885	0.931227
	Non-coding gene intron	2028	0.865878	0.780572	495	0.963636	0.858586	1136	1	0.891725	1501	0.92072	0.842771
	other	4789	0.853832	0.789726	998	0.941884	0.891784	2763	0.999276	0.900832	3415	0.915373	0.854173
Non-Alu repeat	All non-Alu repeat region	9363	0.334615	0.127203	717	0.8159	0.51046	1454	0.971802	0.541953	2200	0.719545	0.420909
	Protein-coding gene 3' UTR	1731	0.354131	0.134027	174	0.821839	0.471264	248	0.955645	0.564516	338	0.772189	0.473373
	Protein-coding gene 5' UTR	139	0.165468	0.0143885	2	0.5	0.5	3	1	0.666667	21	0.142857	0.0952381
	Protein-coding gene CDS	103	0.203883	0.0485437	5	0	0	9	0.666667	0.444444	25	0.28	0.2
	Protein-coding gene intron	4941	0.320583	0.108885	292	0.787671	0.479452	691	0.968162	0.513748	1072	0.697761	0.387127
	Non-coding gene exon	814	0.472973	0.267813	111	0.927928	0.693694	237	0.991561	0.666667	315	0.853968	0.587302
	Non-coding gene intron	600	0.336667	0.131667	43	0.930233	0.627907	98	1	0.55102	173	0.687861	0.393064
	other	1035	0.294686	0.113043	90	0.755556	0.433333	168	0.982143	0.446429	256	0.6875	0.355469
not in repeats	All not in repeats	57576	0.156593	0.0225962	2376	0.243687	0.147727	2101	0.775821	0.331747	11570	0.160415	0.0719965
	Protein-coding gene 3' UTR	13395	0.17835	0.0324748	440	0.320455	0.272727	433	0.722864	0.496536	1137	0.305189	0.226033
	Protein-coding gene 5' UTR	2502	0.128697	0.00959233	54	0.203704	0.0925926	43	0.790698	0.372093	194	0.180412	0.0824742
	Protein-coding gene CDS	13030	0.152187	0.00729087	432	0.155093	0.0578704	345	0.597101	0.0985507	2259	0.113324	0.0177069
	Protein-coding gene intron	21787	0.149998	0.0234085	1253	0.210694	0.110934	942	0.829087	0.330149	6299	0.141451	0.057787
	Non-coding gene exon	2477	0.148971	0.0189746	64	0.34375	0.265625	73	0.767123	0.287671	361	0.177285	0.0803324
	Non-coding gene intron	1416	0.167373	0.0423729	30	0.666667	0.166667	84	0.988095	0.345238	312	0.285256	0.105769
	other	2969	0.150893	0.0437858	103	0.524272	0.38835	181	0.867403	0.392265	1008	0.172619	0.093254

## Sheet: Table S2
Table S2. Performance of L-GIREMI in different types of regions of the GM12878 (ENCFF417VHJ) dataset
Repeat	Region	Pre-filter			Pre-filter+MI			L-GIREMI (Pre-filter+MI+GLM)			Genome-aware
		Counts	%A-to-G	%REDIportal	Counts	%A-to-G	%REDIportal	Counts	%A-to-G	%REDIportal	Counts	%A-to-G	%REDIportal
Total		18739	0.253642	0.169806	1943	0.739063	0.76737	1370	0.99927	0.949635	7685	0.388809	0.397398
Alu	All Alu region	3621	0.722452	0.809169	1470	0.910884	0.97415	1270	1	0.983465	3128	0.81202	0.915281
Alu	Protein-coding gene 3' UTR	2356	0.850594	0.85399	1073	0.985089	0.99068	989	1	0.992922	2068	0.944391	0.950193
Alu	Protein-coding gene 5' UTR	19	0.578947	0.578947	4	1	1	7	1	1	11	1	1
Alu	Protein-coding gene CDS	26	0.730769	0.807692	6	1	1	7	1	1	21	0.857143	0.952381
Alu	Protein-coding gene intron	605	0.677686	0.758678	221	0.895928	0.950226	195	1	1	499	0.799599	0.905812
Alu	Non-coding gene exon	65	0.507692	0.630769	18	0.888889	1	14	1	1	45	0.622222	0.822222
Alu	Non-coding gene intron	18	0.555556	0.722222	3	1	1	3	1	1	17	0.588235	0.764706
Alu	other	532	0.242481	0.701128	145	0.37931	0.882759	55	1	0.745455	467	0.259101	0.781585
Non-Alu repeat	All non-Alu repeat region	745	0.216107	0.0832215	44	0.909091	0.818182	36	1	0.888889	209	0.349282	0.277512
Non-Alu repeat	Protein-coding gene 3' UTR	328	0.286585	0.152439	34	0.941176	0.911765	28	1	0.928571	80	0.65	0.5875
Non-Alu repeat	Protein-coding gene 5' UTR	33	0.121212	0	NA	NA	NA	NA	NA	NA	5	0	0
Non-Alu repeat	Protein-coding gene CDS	28	0.142857	0	NA	NA	NA	NA	NA	NA	6	0	0
Non-Alu repeat	Protein-coding gene intron	152	0.131579	0.00657895	NA	NA	NA	1	1	1	25	0.16	0.04
Non-Alu repeat	Non-coding gene exon	88	0.181818	0.0227273	3	0.666667	0	2	1	0.5	37	0.162162	0.027027
Non-Alu repeat	Non-coding gene intron	20	0.15	0	1	0	0	NA	NA	NA	15	0.133333	0
Non-Alu repeat	other	96	0.208333	0.09375	6	1	0.833333	5	1	0.8	41	0.219512	0.219512
not in repeats	All not in repeats	14373	0.13748	0.0132192	429	0.132867	0.0536131	64	0.984375	0.3125	4348	0.0862466	0.0305888
not in repeats	Protein-coding gene 3' UTR	4437	0.159567	0.0157764	77	0.207792	0.194805	20	1	0.85	684	0.106725	0.0687135
not in repeats	Protein-coding gene 5' UTR	1178	0.0874363	0.00339559	13	0	0	2	1	0	292	0.0479452	0
not in repeats	Protein-coding gene CDS	5406	0.13448	0.00554939	64	0.0625	0	8	0.875	0	1344	0.0394345	0.00595238
not in repeats	Protein-coding gene intron	1567	0.11806	0.00255265	135	0.111111	0.00740741	19	1	0.0526316	860	0.0953488	0.00116279
not in repeats	Non-coding gene exon	902	0.148559	0.0764967	56	0.232143	0.125	3	1	0.333333	660	0.140909	0.10303
not in repeats	Non-coding gene intron	134	0.126866	0	33	0.0909091	0	4	1	0	94	0.12766	0
not in repeats	other	749	0.136182	0.0173565	51	0.117647	0	8	1	0.125	414	0.115942	0.0217391

## Sheet: Table S3
Table S3. Primer sequences of validated sites
Primer Name	Primer Sequences
chr1:9102175_F	GGTGCAATTTTGACTCACTGCAACCA
chr1:9102175_R	CAATCCTAAGGGGATGTCTGTCTCAC
chr4:25279729_F	ATCTTAATTGTACTTAATTAAATATGCCACCA
chr4:25279729_R	CCTCCTGGGTTCAATAATTCTTG
chr4:184308428_F	GGACATTTCAGTGAGTGACACACC
chr4:184308428_R	ACTTGAAGTCAGGAATTTGAGACCAG
chr11:86285043_F	GTGCAAAATGAAAAGGCAAACTCCTTG
chr11:86285043_R	GTAGCAAAATTTAAAACCACGACCAG
chr11:86285238_F	GTGCAAAATGAAAAGGCAAACTCCTTG
chr11:86285238_R	GTAGCAAAATTTAAAACCACGACCAG
chr19:37390238_F	TGCCTCCTGGGTTCAAGCAATC
chr19:37390238_R	GGGTGGGCTAAGCCAGGTATAG
